# Supplementary material for: Isolated White Lupin Proteins Beneficially Modulate the Intestinal Microbiota Composition in Rats
Source: Nutrients. 2025 Jan 31;17(3):551. doi: 10.3390/nu17030551 (PMC11820050; doi:10.3390/nu17030551)
Supplement: Supplementary file 1 [file nutrients-17-00551-s001.zip]

Archive with 1 entries (1 files):
- nutrients-3397747-supplementary.pdf
